# Supplementary material for: Effect of Aging on Physicochemical Properties and Size Distribution of PET Microplastic: Influence on Adsorption of Diclofenac and Toxicity Assessment
Source: Toxics. 2023 Jul 14;11(7):615. doi: 10.3390/toxics11070615 (PMC10383551; doi:10.3390/toxics11070615)
Supplement: Supplementary file 1 [file toxics-11-00615-s001.zip]

Archive with 1 entries (1 files):
- toxics-2439679-supplementary.pdf
